# Supplementary material for: Enrichment of SARS-CoV-2 Entry Factors and Interacting Intracellular Genes in Tissue and Circulating Immune Cells
Source: Viruses. 2021 Sep 2;13(9):1757. doi: 10.3390/v13091757 (PMC8473259; doi:10.3390/v13091757)
Supplement: Supplementary file 1 [file viruses-13-01757-s001.zip]

Archive with 1 entries (1 files):
- viruses-1314311-Sl.pdf
